# Supplementary material for: A mathematical model for cancer risk and accumulation of mutations caused by replication errors and external factors
Source: PLoS One. 2023 Jun 14;18(6):e0286499. doi: 10.1371/journal.pone.0286499 (PMC10266611; doi:10.1371/journal.pone.0286499)
Supplement: S1 File — This is a C language code for Gillespie algorithm. The default parameters correspond to Fig 2. (C) [file pone.0286499.s002.c]

#include <stdio.h>
#include <stdlib.h>
#include <time.h>
#include<math.h>

/*poisson*/
double Po(double x, double m){
    double p_i,XX,PP;
    if(x==0){
        XX=1;
    }
    else{
        XX=1;
        for(p_i=1;p_i<=x;p_i++){
            XX=XX*p_i;
        }
    }
    PP=pow(m,x)*exp(-m)/XX;
    return PP;
}

int main(){
    int N0,Nlim,i,j,k,l,err,t,T_max,TT,KK,LL,count,flag;
    N0=10;//inital cells
    Nlim=100;//max cells
    TT=200000;//max time
    T_max=TT;
    KK=10;//max errors
    LL=10;//max lesions
    double n[KK][LL],a[KK][LL],b[KK][LL],r[KK][LL],bd,mu2,lam1,lam2,a0,r0,totEVE,eve1,eve2,eve3,eve4,pr,u,dt,TotT,TotN,TotE,TotD,TotW,nt;
    
    TotT=0;//record of time
    lam1=0.01;//average errors
    lam2=0.001;//average lesions
    
    a0=0.16;//division in stable phase
    bd=0.01;//death in stable phase
    r0=0.15;//growth in growth phase
    
    
    flag=0;//flag=0:growth phase, flag=1:stable phase
    
    FILE*fp;
    fp=fopen("Gillespie.dat","w");

    srand((unsigned)time(NULL));
    /*header*/
    fprintf(fp," ");
    for(k=0;k<KK;k++){
        for(l=0;l<LL;l++){
            fprintf(fp,"n[%d][%d] ",k,l);
        }
    }
    fprintf(fp,"tot TotE TotD TotE+TotD\n");
  
    /*initial condition*/
    for(l=0;l<LL;l++){
        for(k=0;k<KK;k++){
            n[k][l]=0;
            a[k][l]=a0;
            b[k][l]=bd;
            r[k][l]=r0;
        }
    }
    n[0][0]=N0;//all cells is (i,j)=(0,0)
    a[0][0]=a0;
    b[0][0]=bd;
    
    /*outputting initial condition*/
    fprintf(fp,"%d ",0);
    for(k=0;k<KK;k++){
        for(l=0;l<LL;l++){
            fprintf(fp,"%f ",n[k][l]);
        }
    }
    fprintf(fp,"%d\n",N0);
    count=0;
    /*Repeat*/
    for(t=1;t<=T_max;t++){
        pr=(double)rand()/(double)RAND_MAX;//prob. for event
        u=(double)rand()/(double)RAND_MAX;//prob. for time
        
        /*counting cells*/
        nt=0;
        for(l=0;l<LL;l++){
            for(k=0;k<KK;k++){
                nt=nt+n[k][l];
            }
        }
        if(nt==Nlim&&flag==0){
            flag=1;
        }
        //growth phase
        if(flag==0){
            /*Total of events*/
            totEVE=0;
            for(k=0;k<KK;k++){
                for(l=0;l<LL;l++){
                    
                    totEVE=totEVE+(r[k][l]+1)*n[k][l]; //eq.(5)
                }
            }
            dt=-log(u)/totEVE;

            /*occurring event*/
            eve1=0;
            eve2=0;
            /*division*/
            for(k=0;k<KK;k++){
                for(l=0;l<LL;l++){
                    eve2=eve1+r[k][l]*n[k][l]/totEVE;//division of n[k][l]
                    if(pr>=eve1&&pr<eve2){
                        printf("t=%d div k=%d l=%d\n", t,k,l);
                        eve3=eve1;
                        /*occurring errors*/
                        for(err=0;err<KK-1-k;err++){
                            /*errors occurring event in division of n[k][l]*/
                            eve4=eve3+Po(err,lam1)*a[k][l]*n[k][l]/totEVE;
                            if(pr>=eve3&&pr<eve4){
                                n[k+err][l]=n[k+err][l]+1;
                                goto end;
                            }
                            eve3=eve4;
                        }
                        n[KK-1][l]=n[KK-1][l]+1;//max error does not change
                        goto end;
                    }
                    eve1=eve2;
                }
            }
            /*lesions*/
            for(k=0;k<KK;k++){
                for(l=0;l<LL;l++){
                    eve2=eve1+n[k][l]/totEVE;//lesion in n[k][l]
                    if(pr>=eve1&&pr<eve2){
                        printf("t=%d dam k=%d l=%d\n", t,k,l);
                        eve3=eve1;
                        /*number of lesions*/
                        for(err=0;err<LL-1-l;err++){
                            /*lesions occurring event in division of n[k][l]*/
                            eve4=eve3+Po(err,lam2)*n[k][l]/totEVE;
                            if(pr>=eve3&&pr<eve4){
                                n[k][l]=n[k][l]-1;
                                n[k][l+err]=n[k][l+err]+1;
                                goto end;
                            }
                            eve3=eve4;
                        }
                        n[k][l]=n[k][l]-1;
                        n[k][LL-1]=n[k][LL-1]+1;//max lesions does not change
                        goto end;
                    }
                    eve1=eve2;
                }
            }
        }
        //stable phase
        else if(flag==1){
            /*Setting division rate. If total cell number equals Nlim, aivision rate, a[k][l], equals 0. Otherwise, a[k][l]=a0*/
            if(nt>=Nlim){
                for(l=0;l<LL;l++){
                    for(k=0;k<KK;k++){
                        a[k][l]=0;
                    }
                }
            }
            else{
                for(l=0;l<LL;l++){
                    for(k=0;k<KK;k++){
                        a[k][l]=a0;
                    }
                }
            }
           
            /*Total of events*/
            totEVE=0;
            for(k=0;k<KK;k++){
                for(l=0;l<LL;l++){
                    //totEVE=totEVE+(mu2+(1-mu2)*(a[k]+b[k]))*n[k];
                    totEVE=totEVE+(a[k][l]+b[k][l]+1)*n[k][l];//eq.(15)
                }
            }
            dt=-log(u)/totEVE;
            /*occurring events*/
            eve1=0;
            eve2=0;
            /*division*/
            for(k=0;k<KK;k++){
                for(l=0;l<LL;l++){
                    eve2=eve1+a[k][l]*n[k][l]/totEVE;//division of n[k][l]
                    if(pr>=eve1&&pr<eve2){
                        printf("t=%d div k=%d l=%d\n", t,k,l);
                        eve3=eve1;
                        /*occurring errors*/
                        for(err=0;err<KK-1-k;err++){
                            /*errors occurring event in division of n[k][l]*/
                            eve4=eve3+Po(err,lam1)*a[k][l]*n[k][l]/totEVE;
                            if(pr>=eve3&&pr<eve4){
                                n[k+err][l]=n[k+err][l]+1;
                                goto end;
                            }
                            eve3=eve4;
                        }
                        n[KK-1][l]=n[KK-1][l]+1;//max error does not change
                        goto end;
                    }
                    eve1=eve2;
                }
            }
            /*cell death event*/
            for(k=0;k<KK;k++){
                for(l=0;l<LL;l++){
                    eve2=eve1+b[k][l]*n[k][l]/totEVE;
                    if(pr>=eve1&&pr<=eve2){
                        n[k][l]=n[k][l]-1;
                        printf("t=%d dec k=%d l=%d\n", t,k,l);
                        goto end;
                    }
                    eve1=eve2;
                }
            }
            /*lesions*/
            for(k=0;k<KK;k++){
                for(l=0;l<LL;l++){
                    eve2=eve1+n[k][l]/totEVE;//lesion in n[k][l]
                    if(pr>=eve1&&pr<eve2){
                        printf("t=%d dam k=%d l=%d\n", t,k,l);
                        eve3=eve1;
                        /*number of lesions*/
                        for(err=0;err<LL-1-l;err++){
                            /*lesions occuring event in division of n[k][l]*/
                            eve4=eve3+Po(err,lam2)*n[k][l]/totEVE;
                            if(pr>=eve3&&pr<eve4){
                                n[k][l]=n[k][l]-1;
                                n[k][l+err]=n[k][l+err]+1;
                                goto end;
                            }
                            eve3=eve4;
                        }
                        n[k][l]=n[k][l]-1;
                        n[k][LL-1]=n[k][LL-1]+1;//max lesions does not change
                        goto end;
                    }
                    eve1=eve2;
                }
            }
        }
        
    end://end of a calculation
        TotT=TotT+dt;//progression of time
        /*reset total counts*/
        TotN=0;
        TotE=0;
        TotD=0;
        /*output of results when TotT excees count*/
        if((int)TotT>count){
            count++;
            fprintf(fp,"%f ",TotT);
            printf("t=%f pr=%f ",TotT,pr);
            for(k=0;k<KK;k++){
                for(l=0;l<LL;l++){
                    printf("n[%d][%d]=%f ",k,l,n[k][l]);
                    fprintf(fp,"%f ",n[k][l]);
                    TotN=TotN+n[k][l];
                    TotE=TotE+(double)k*n[k][l];
                    TotD=TotD+(double)l*n[k][l];
                }
            }
            printf("%f\n",TotN);
            fprintf(fp,"%f %f %f %f\n",TotN,TotE,TotD,TotE+TotD);
        }
        
       
    }//tのループ
}
